# Supplementary material for: Genetic and Structural Variation in the O-Antigen of Salmonella enterica Serovar Typhimurium Isolates Causing Bloodstream Infections in the Democratic Republic of the Congo
Source: mBio. 2022 Jul 18;13(4):e00374-22. doi: 10.1128/mbio.00374-22 (PMC9426603; doi:10.1128/mbio.00374-22)
Supplement: TABLE S1 [file mbio.00374-22-s0001.xlsx]

## Sheet: Sheet1
SampleName	Strain	Province	Year	O5antigen	ForChemicalAnalaysis	oafA_conservation
10055_3_R1_P_trim	10055_3	KONGO-CENTRAL	2014	O5+	NO	intact
10100_3_R1_P_trim	10100_3	KONGO-CENTRAL	2014	O5+	NO	intact
10102_3_R1_P_trim	10102_3	KONGO-CENTRAL	2014	O5+	NO	intact
10155_3_R1_P_trim	10155_3	KONGO-CENTRAL	2014	O5+	NO	intact
10293_3_R1_P_trim	10293_3	KONGO-CENTRAL	2014	O5+	NO	intact
10393_3_R1_P_trim	10393_3	KONGO-CENTRAL	2014	O5+	NO	intact
10587_3_R1_P_trim	10587_3	KONGO-CENTRAL	2014	O5+	NO	intact
10799_3_R1_P_trim	10799_3	KONGO-CENTRAL	2014	O5+	NO	intact
10952_3_R1_P_trim	10952_3	KONGO-CENTRAL	2014	O5+	NO	intact
11185_3_R1_P_trim	11185_3	KONGO-CENTRAL	2014	O5+	NO	intact
11214_3_R1_P_trim	11214_3	KONGO-CENTRAL	2014	O5+	NO	intact
11279_3_R1_P_trim	11279_3	KONGO-CENTRAL	2014	O5+	NO	intact
11522_3_R1_P_trim	11522_3	KONGO-CENTRAL	2015	O5+	NO	intact
11658_3_R1_P_trim	11658_3	KONGO-CENTRAL	2015	O5+	NO	intact
11711_3_R1_P_trim	11711_3	KONGO-CENTRAL	2015	O5+	NO	intact
11949_3_R1_P_trim	11949_3	KONGO-CENTRAL	2015	O5+	NO	intact
11988_3_R1_P_trim	11988_3	KONGO-CENTRAL	2015	O5+	NO	intact
12146_3_R1_P_trim	12146_3	KONGO-CENTRAL	2015	O5+	NO	intact
12228_3_R1_P_trim	12228_3	KONGO-CENTRAL	2015	O5+	NO	intact
2101_R1_P_trim	2101	KINSHASA	2008	O5+	NO	intact
22709_8#100	10808_3	KONGO-CENTRAL	2014	O5+	NO	intact
22709_8#103	11573_3	KONGO-CENTRAL	2015	O5-	NO	1 SNP - 407G-A
22709_8#105	11857_3	KONGO-CENTRAL	2015	O5+	NO	intact
22709_8#106	11882_3	KONGO-CENTRAL	2015	O5-	NO	7 bp gap
22709_8#109	11999_3	KONGO-CENTRAL	2015	O5-	NO	7 bp gap
22709_8#111	12222_3	KONGO-CENTRAL	2015	O5+	NO	intact
22709_8#113	12813_3	KONGO-CENTRAL	2015	O5-	NO	7 bp gap
22709_8#114	13933_3	KONGO-CENTRAL	2015	O5+	NO	intact
22709_8#115	140_08	SUD-UBANGI	2008	O5+	NO	intact
22709_8#116	150_08	MAI-NDOMBE	2008	O5+	NO	intact
22709_8#118	16532_3	KONGO-CENTRAL	2016	O5-	NO	7 bp gap
22709_8#120	1671_09	SUD-UBANGI	2009	O5+	NO	intact
22709_8#122	16927_3	KONGO-CENTRAL	2016	O5-	NO	7 bp gap
22709_8#123	16940_3	KONGO-CENTRAL	2016	O5-	NO	7 bp gap
22709_8#125	17056_3	KONGO-CENTRAL	2016	O5+	NO	intact
22709_8#128	17418_3	KONGO-CENTRAL	2016	O5+	NO	intact
22709_8#129	175_08	SUD-UBANGI	2008	O5+	NO	intact
22709_8#131	176_08	SUD-UBANGI	2008	O5-	YES	1 SNP - 1804G-T
22709_8#133	17895_3	KONGO-CENTRAL	2016	O5+	NO	intact
22709_8#134	18034_3	KONGO-CENTRAL	2016	O5+	YES	intact
22709_8#139	2410_13	TSHOPO	2013	O5+	NO	intact
22709_8#140	2897_13	TSHOPO	2013	O5+	NO	intact
22709_8#141	2987_4	TSHOPO	2013	O5+	NO	intact
22709_8#142	2999_4	TSHOPO	2013	O5+	NO	intact
22709_8#143	3031_3	KONGO-CENTRAL	2010	O5+	NO	intact
22709_8#144	3047_3	KONGO-CENTRAL	2010	O5+	NO	intact
22709_8#145	309_08	TSHOPO	2008	O5+	NO	intact
22709_8#146	3152_4	TSHOPO	2014	O5+	NO	intact
22709_8#147	3198_3	KONGO-CENTRAL	2010	O5+	NO	intact
22709_8#149	3245_3	KONGO-CENTRAL	2010	O5+	NO	intact
22709_8#150	3318_3	KONGO-CENTRAL	2011	O5+	NO	intact
22709_8#151	3337_4	TSHOPO	2014	O5+	NO	intact
22709_8#152	3382_3	KONGO-CENTRAL	2011	O5+	NO	intact
22709_8#153	3451_4	TSHOPO	2014	O5-	NO	7 bp gap
22709_8#154	3491_4	TSHOPO	2014	O5+	NO	intact
22709_8#155	3498_3	KONGO-CENTRAL	2011	O5+	NO	intact
22709_8#157	3670_3	KONGO-CENTRAL	2011	O5-	NO	7 bp gap
22709_8#158	3723_4	TSHOPO	2014	O5+	NO	intact
22709_8#159	374_08	SUD-UBANGI	2008	O5+	NO	intact
22709_8#162	4004_4	TSHOPO	2014	O5+	NO	intact
22709_8#163	401_08	SUD-UBANGI	2008	O5+	NO	intact
22709_8#166	4177_3	KONGO-CENTRAL	2011	O5+	NO	intact
22709_8#167	4225_3	KONGO-CENTRAL	2011	O5+	YES	intact
22709_8#168	4230_3	KONGO-CENTRAL	2011	O5+	NO	intact
22709_8#169	429_08	TSHOPO	2008	O5+	NO	intact
22709_8#170	4320_4	TSHOPO	2014	O5+	YES	intact
22709_8#171	448_08	SUD-UBANGI	2008	O5+	NO	intact
22709_8#173	453_08	TSHOPO	2008	O5+	NO	intact
22709_8#174	4701_4	TSHOPO	NA	O5-	YES	1540/1830 match
22709_8#175	4916_4	TSHOPO	2015	O5+	NO	intact
22709_8#176	4930_4	TSHOPO	2015	O5+	NO	intact
22709_8#177	5232_4	TSHOPO	2016	O5+	NO	intact
22709_8#178	5312_3	KONGO-CENTRAL	2012	O5+	NO	intact
22709_8#179	5326_3	KONGO-CENTRAL	2012	O5-	NO	7 bp gap
22709_8#180	5376_4	TSHOPO	2016	O5+	NO	intact
22709_8#181	5390_4	TSHOPO	2016	O5-	NO	7 bp gap
22709_8#182	5424_11	SUD-UBANGI	2011	O5+	NO	intact
22709_8#183	5529_3	KONGO-CENTRAL	2012	O5+	NO	intact
22709_8#184	5708_3	KONGO-CENTRAL	2012	O5-	NO	7 bp gap
22709_8#185	6009_3	KONGO-CENTRAL	2012	O5+	NO	intact
22709_8#186	6049_11	TSHOPO	2011	O5+	NO	intact
22709_8#187	6088_3	KONGO-CENTRAL	2012	O5-	YES	intact
22709_8#188	6306_3	KONGO-CENTRAL	2013	O5+	NO	intact
22709_8#189	6452_11	TSHOPO	2011	O5-	NO	7 bp gap
22709_8#190	6549_3	KONGO-CENTRAL	2013	O5+	NO	intact
22709_8#191	6634_3	KONGO-CENTRAL	2013	O5+	NO	intact
22709_8#193	7017_3	KONGO-CENTRAL	2013	O5+	NO	intact
22709_8#194	7106_11	SUD-UBANGI	2011	O5+	NO	intact
22709_8#195	7123_11	SUD-UBANGI	2011	O5-	YES	intact
22709_8#196	7135_3	KONGO-CENTRAL	2013	O5-	NO	7 bp gap
22709_8#197	7230_11	SUD-UBANGI	2011	O5+	NO	intact
22709_8#198	7239_11	SUD-UBANGI	2011	O5+	NO	intact
22709_8#199	7322_12	KINSHASA	2012	O5+	NO	intact
22709_8#200	7348_12	SUD-UBANGI	2011	O5+	NO	intact
22709_8#201	7507_12	SUD-UBANGI	2012	O5+	NO	intact
22709_8#203	7704_12	SUD-UBANGI	2012	O5+	YES	intact
22709_8#204	7743_12	SUD-UBANGI	2012	O5+	NO	intact
22709_8#206	7777_12	SUD-UBANGI	2012	O5+	NO	intact
22709_8#207	7783_12	SUD-UBANGI	2012	O5+	NO	intact
22709_8#208	7792_3	KONGO-CENTRAL	2013	O5+	NO	intact
22709_8#209	7839_12	TSHOPO	2012	O5+	NO	intact
22709_8#211	7924_12	SUD-UBANGI	2012	O5+	NO	intact
22709_8#212	8023_12	TSHOPO	2012	O5-	NO	7 bp gap
22709_8#213	8058_12	SUD-UBANGI	2012	O5+	YES	intact
22709_8#215	8114_12	TSHOPO	2012	O5-	NO	7 bp gap
22709_8#216	8128_12	TSHOPO	2012	O5-	YES	7 bp gap
22709_8#217	8138_12	TSHOPO	2012	O5-	NO	7 bp gap
22709_8#219	8306_3	KONGO-CENTRAL	2013	O5-	NO	7 bp gap
22709_8#220	8314_12	SUD-UBANGI	2012	O5-	NO	7 bp gap
22709_8#222	8429_3	KONGO-CENTRAL	2014	O5+	NO	intact
22709_8#223	8482_12	TSHOPO	2012	O5-	NO	7 bp gap
22709_8#224	8498_3	KONGO-CENTRAL	2014	O5+	NO	intact
22709_8#225	8581_3	KONGO-CENTRAL	2014	O5+	NO	intact
22709_8#227	8599_13	SUD-UBANGI	2013	O5+	NO	intact
22709_8#229	8630_13	KINSHASA	2013	O5-	NO	7 bp gap
22709_8#230	8692_3	KONGO-CENTRAL	2014	O5-	YES	7 bp gap
22709_8#231	08_009	South-Kivu	2008	O5+	NO	intact
22709_8#256	8762_3	KONGO-CENTRAL	2014	O5+	NO	intact
22709_8#257	8785_3	KONGO-CENTRAL	2014	O5-	NO	7 bp gap
22709_8#260	9121_3	KONGO-CENTRAL	2014	O5-	NO	7 bp gap
22709_8#261	9138_3	KONGO-CENTRAL	2014	O5-	NO	7 bp gap
22709_8#262	9139_14	KINSHASA	2014	O5-	NO	7 bp gap
22709_8#265	9380_14	SUD-UBANGI	2014	O5+	NO	intact
22709_8#267	9478_14	KINSHASA	2014	O5-	YES	intact
22709_8#268	9488_14	SUD-UBANGI	2014	O5+	NO	intact
22709_8#269	9499_14	SUD-UBANGI	2014	O5-	YES	7 bp gap
22709_8#270	9553_15	SUD-UBANGI	2014	O5-	NO	7 bp gap
22709_8#271	9554_3	KONGO-CENTRAL	2014	O5+	NO	intact
22709_8#272	9556_3	KONGO-CENTRAL	2014	O5+	NO	intact
22709_8#5	276	KONGO-CENTRAL	2008	O5+	NO	intact
22709_8#6	302	KONGO-CENTRAL	2008	O5+	NO	intact
22709_8#71	478	KINSHASA	2007	O5+	NO	intact
22709_8#72	621	KINSHASA	2007	O5+	NO	intact
22709_8#75	706	KONGO-CENTRAL	2008	O5+	NO	intact
22709_8#76	857	KINSHASA	2008	O5+	NO	intact
22709_8#78	1075	KINSHASA	2008	O5+	NO	intact
22709_8#79	1114	KONGO-CENTRAL	2008	O5+	NO	intact
22709_8#80	1151	KONGO-CENTRAL	2008	O5-	NO	7 bp gap
22709_8#81	1297	TSHOPO	2009	O5+	NO	intact
22709_8#82	1334	KONGO-CENTRAL	2009	O5+	NO	intact
22709_8#84	1515	KONGO-CENTRAL	2009	O5+	NO	intact
22709_8#85	1546	KONGO-CENTRAL	2009	O5+	NO	intact
22709_8#88	1663	KINSHASA	2008	O5+	NO	intact
22709_8#90	1833	KONGO-CENTRAL	2009	O5+	NO	intact
22709_8#92	2004	TSHOPO	2012	O5-	NO	7 bp gap
22709_8#95	2643	KINSHASA	2008	O5+	NO	intact
22709_8#97	3015	KINSHASA	2008	O5+	NO	intact
25692_2#100	9591_15	SUD-UBANGI	2015	O5+	NO	intact
25692_2#101	11881_3	KONGO-CENTRAL	2015	O5+	NO	intact
25692_2#102	12141_3	KONGO-CENTRAL	2015	O5+	NO	intact
25692_2#103	12147_3	KONGO-CENTRAL	2015	O5+	NO	intact
25692_2#104	11480_3	KONGO-CENTRAL	2015	O5-	YES	intact
25692_2#105	11591_3	KONGO-CENTRAL	2015	O5-	YES	7 bp gap
25692_2#109	13404_3	KONGO-CENTRAL	2015	O5+	YES	intact
25692_2#111	9473_14	SUD-UBANGI	2014	O5-	YES	1 SNP - 1133G-A
25692_2#112	10328_3	KONGO-CENTRAL	2014	O5-	YES	intact
25692_2#113	4927_4	TSHOPO	2015	O5+	NO	intact
25692_2#114	13767_3	KONGO-CENTRAL	2015	O5+	NO	intact
25692_2#115	15760_3	KONGO-CENTRAL	2016	O5-	NO	7 bp gap
25692_2#116	16418_3	KONGO-CENTRAL	2016	O5-	NO	7 bp gap
25692_2#117	16468_3	KONGO-CENTRAL	2016	O5-	NO	7 bp gap
25692_2#118	16508_3	KONGO-CENTRAL	2016	O5+	NO	intact
25692_2#123	16967_3	KONGO-CENTRAL	2016	O5+	NO	intact
25692_2#124	16994_3	KONGO-CENTRAL	2016	O5+	NO	intact
25692_2#125	17774_3	KONGO-CENTRAL	2016	O5+	NO	intact
25692_2#126	18181_3	KONGO-CENTRAL	2016	O5+	NO	intact
25692_2#127	18198_3	KONGO-CENTRAL	2016	O5+	NO	intact
25692_2#133	173_08	SUD-UBANGI	2008	O5+	YES	intact
25692_2#134	319_08	SUD-UBANGI	2008	O5+	NO	intact
25692_2#135	321_08	SUD-UBANGI	2008	O5+	NO	intact
25692_2#136	245_08	SUD-UBANGI	2008	O5+	NO	intact
25692_2#137	322_08	SUD-UBANGI	2008	O5+	NO	intact
25692_2#138	1872	KINSHASA	2008	O5+	NO	intact
25692_2#140	1483	KONGO-CENTRAL	2009	O5+	NO	intact
25692_2#141	861	KINSHASA	2008	O5+	NO	intact
25692_2#143	268	KONGO-CENTRAL	2008	O5+	NO	intact
25692_2#144	1563	KONGO-CENTRAL	2009	O5+	NO	intact
25692_2#145	1393	KONGO-CENTRAL	2009	O5+	NO	intact
25692_2#146	1208_09	KINSHASA	2009	O5+	NO	intact
25692_2#147	611_08	SUD-UBANGI	2008	O5+	NO	intact
25692_2#148	1063_09	KINSHASA	2009	O5+	NO	intact
25692_2#149	1304	SUD-UBANGI	2009	O5-	YES	intact
25692_2#150	1303	SUD-UBANGI	2009	O5+	NO	intact
25692_2#151	1012_09	SUD-UBANGI	2009	O5+	NO	intact
25692_2#152	816_09	KONGO-CENTRAL	2008	O5+	NO	intact
25692_2#153	1470	KINSHASA	2008	O5+	NO	intact
25692_2#154	1598	KINSHASA	2008	O5+	NO	intact
25692_2#155	2011	KINSHASA	2008	O5+	NO	intact
25692_2#157	2041	KINSHASA	2008	O5+	NO	intact
25692_2#159	313	KONGO-CENTRAL	2008	O5+	NO	intact
25692_2#161	10016	KINSHASA	2008	O5+	NO	intact
25692_2#162	10018	KINSHASA	2008	O5+	NO	intact
25692_2#163	10994	KINSHASA	2008	O5+	NO	intact
25692_2#164	709	KONGO-CENTRAL	2008	O5+	NO	intact
25692_2#166	1792	KONGO-CENTRAL	2009	O5+	NO	intact
25692_2#168	1129	KONGO-CENTRAL	2008	O5+	NO	intact
25692_2#169	1150	KONGO-CENTRAL	2008	O5-	NO	7 bp gap
25692_2#171	1904	KINSHASA	2008	O5+	NO	intact
25692_2#172	553	KONGO-CENTRAL	2008	O5+	NO	intact
25692_2#174	3197_3	KONGO-CENTRAL	2010	O5+	NO	intact
25692_2#175	3326_3	KONGO-CENTRAL	2011	O5+	NO	intact
25692_2#176	3484_3	KONGO-CENTRAL	2011	O5+	NO	intact
25692_2#176	3484_3	KONGO-CENTRAL	2011	O5+	NO	intact
25692_2#178	3514_3	KONGO-CENTRAL	2011	O5+	NO	intact
25692_2#179	5685_11	SUD-UBANGI	2011	O5+	NO	intact
25692_2#180	6038_11	TSHOPO	2011	O5+	NO	intact
25692_2#182	6104_11	KINSHASA	2011	O5+	NO	intact
25692_2#183	6175_11	KINSHASA	2011	O5+	NO	intact
25692_2#184	6378_11	TSHOPO	2011	O5-	NO	7 bp gap
25692_2#185	3832_3	KONGO-CENTRAL	2011	O5-	YES	intact
25692_2#187	6830_11	SUD-UBANGI	2011	O5+	NO	intact
25692_2#188	6941_11	SUD-UBANGI	2011	O5+	NO	intact
25692_2#189	6957_11	SUD-UBANGI	2011	O5+	NO	intact
25692_2#190	6972_11	SUD-UBANGI	2011	O5+	NO	intact
25692_2#191	7109_11	SUD-UBANGI	2011	O5+	NO	intact
25692_2#192	7125_11	SUD-UBANGI	2011	O5+	NO	intact
25692_2#193	7112_11	SUD-UBANGI	2011	O5-	YES	intact
25692_2#194	7236_11	SUD-UBANGI	2011	O5+	NO	intact
25692_2#195	7352_12	SUD-UBANGI	2012	O5+	NO	intact
25692_2#196	7565_12	SUD-UBANGI	2012	O5+	YES	intact
25692_2#197	7958_12	SUD-UBANGI	2012	O5+	NO	intact
25692_2#198	8041_12	TSHOPO	2012	O5-	NO	7 bp gap
25692_2#199	4703_3	KONGO-CENTRAL	2012	O5+	NO	intact
25692_2#200	7323_12	KINSHASA	2012	O5+	YES	intact
25692_2#201	7412_12	KINSHASA	2012	O5+	NO	intact
25692_2#202	7593_12	ND	2012	O5+	NO	intact
25692_2#203	7613_12	KINSHASA	2012	O5+	NO	intact
25692_2#204	8391_12	SUD-UBANGI	2012	O5+	NO	intact
25692_2#207	8586_13	SUD-UBANGI	2013	O5+	NO	intact
25692_2#208	8598_13	SUD-UBANGI	2013	O5+	NO	intact
25692_2#209	8605_13	KINSHASA	2013	O5-	NO	7 bp gap
25692_2#210	2434_13	TSHOPO	2012	O5-	NO	7 bp gap
25692_2#211	6526_3	KONGO-CENTRAL	2013	O5+	NO	intact
25692_2#212	2030	TSHOPO	2012	O5+	NO	intact
25692_2#213	2903_4	TSHOPO	2013	O5+	NO	intact
25692_2#245	10530_17	SANKURU	2017	O5+	NO	intact
25692_2#246	16141_3	KONGO-CENTRAL	2016	O5-	NO	7 bp gap
25692_2#247	18729_3	KONGO-CENTRAL	2016	O5+	NO	intact
25692_2#248	18832_3	KONGO-CENTRAL	2016	O5-	YES	7 bp gap
25692_2#249	18901_3	KONGO-CENTRAL	2016	O5+	NO	intact
25692_2#250	19241_3	KONGO-CENTRAL	2016	O5+	NO	intact
25692_2#251	19692_3	KONGO-CENTRAL	2016	O5+	NO	intact
25692_2#254	20980_3	KONGO-CENTRAL	2017	O5-	YES	1 SNP-407G-A
25692_2#256	5403_4	TSHOPO	2016	O5+	NO	intact
25692_2#258	5598_4	TSHOPO	2016	O5+	NO	intact
25692_2#259	5810_4	TSHOPO	2017	O5+	NO	intact
25692_2#261	22400_3	KONGO-CENTRAL	2017	O5+	NO	intact
25692_2#263	10647_17	BAS-UELE	2017	O5+	NO	intact
25692_2#264	10650_17	BAS-UELE	2017	O5+	NO	intact
25692_2#265	23060_3	KONGO-CENTRAL	2017	O5-	NO	1 SNP-407G-A
25692_2#266	23223_3	KONGO-CENTRAL	2017	O5-	NO	7 bp gap
25692_2#267	5835_4	TSHOPO	2017	O5+	NO	intact
25692_2#70	3054_4	TSHOPO	2013	O5+	NO	intact
25692_2#71	8795_13	KINSHASA	2013	O5+	NO	intact
25692_2#72	8155_3	KONGO-CENTRAL	2013	O5-	NO	7 bp gap
25692_2#78	8939_14	KINSHASA	2014	O5+	NO	intact
25692_2#79	9227_14	SUD-UBANGI	2014	O5-	YES	7 bp gap
25692_2#80	8590_3	KONGO-CENTRAL	2014	O5-	NO	7 bp gap
25692_2#86	4092_4	TSHOPO	2014	O5+	NO	intact
25692_2#87	4158_4	TSHOPO	2014	O5-	NO	7 bp gap
25692_2#89	9956_3	KONGO-CENTRAL	2014	O5+	NO	intact
25692_2#90	3405_4	TSHOPO	2014	O5+	NO	intact
25692_2#91	3597_4	TSHOPO	2014	O5+	NO	intact
25692_2#92	3695_4	TSHOPO	2014	O5+	NO	intact
25692_2#93	10656_3	KONGO-CENTRAL	2014	O5-	NO	7 bp gap
25692_2#94	10915_3	KONGO-CENTRAL	2014	O5-	NO	7 bp gap
25692_2#96	9545_15	SUD-UBANGI	2014	O5+	NO	intact
25692_2#97	9581_15	SUD-UBANGI	2014	O5+	NO	intact
25692_2#98	11495_3	KONGO-CENTRAL	2015	O5+	NO	intact
25692_2#99	9589_15	SUD-UBANGI	2015	O5+	NO	intact
26189_8#20	05/101	South-Kivu	2005	O5+	NO	intact
26189_8#21	05/107	South-Kivu	2005	O5+	NO	intact
26189_8#22	05/144	South-Kivu	2005	O5+	NO	intact
26189_8#23	05/158	South-Kivu	2005	O5+	NO	intact
26189_8#24	05/162	South-Kivu	2005	O5+	NO	intact
26189_8#25	06/001	South-Kivu	2006	O5+	NO	intact
26189_8#26	06/008	South-Kivu	2006	O5+	NO	intact
26189_8#27	06/015	South-Kivu	2006	O5+	NO	intact
26189_8#28	07/001	South-Kivu	2007	O5+	NO	intact
26189_8#29	07/005	South-Kivu	2007	O5+	NO	intact
26189_8#30	07/008	South-Kivu	2007	O5+	NO	intact
26189_8#31	07/011	South-Kivu	2007	O5+	NO	intact
26189_8#32	07/015	South-Kivu	2007	O5+	NO	intact
26189_8#33	07/019	South-Kivu	2007	O5+	NO	intact
26189_8#34	07/021	South-Kivu	2007	O5+	NO	intact
26189_8#35	07/028	South-Kivu	2007	O5+	NO	intact
26189_8#36	08/002	South-Kivu	2008	O5-	NO	7 bp gap
26189_8#37	08/005	South-Kivu	2008	O5+	NO	intact
26189_8#38	02-03/010	South-Kivu	2002	O5+	NO	intact
26189_8#39	02-03/015	South-Kivu	2002	O5+	NO	intact
26189_8#40	02-03/016	South-Kivu	2002	O5+	NO	intact
26189_8#68	05/123	South-Kivu	2005	O5+	NO	intact
26189_8#69	05/148	South-Kivu	2005	O5+	NO	intact
26189_8#70	05/167	South-Kivu	2005	O5-	NO	7 bp gap
26189_8#71	06/007	South-Kivu	2006	O5+	NO	intact
26189_8#72	08/010	South-Kivu	2008	O5+	NO	intact
26189_8#73	02-03/020	South-Kivu	2002	O5+	NO	intact
26189_8#83	5548_4	TSHOPO	2016	O5+	NO	intact
26189_8#87	6244_11	TSHOPO	2011	O5+	NO	intact
26189_8#88	6936_11	SUD-UBANGI	2011	O5+	NO	intact
26189_8#89	4527_3	KONGO-CENTRAL	2012	O5-	NO	7 bp gap
26189_8#90	8189_3	KONGO-CENTRAL	2013	O5+	NO	intact
26433_8#1	21367_3	KONGO-CENTRAL	2017	O5-	NO	1 SNP-407G-A
26433_8#10	22133_3	KONGO-CENTRAL	NA	O5+	NO	intact
26433_8#16	22392_3	KONGO-CENTRAL	2017	O5+	NO	intact
26433_8#17	22409_3	KONGO-CENTRAL	2017	O5+	NO	intact
26433_8#18	22412_3	KONGO-CENTRAL	2017	O5+	NO	intact
26433_8#19	22784_3	KONGO-CENTRAL	2017	O5+	NO	intact
26433_8#2	21404_3	KONGO-CENTRAL	2017	O5+	NO	intact
26433_8#3	21438_3	KONGO-CENTRAL	2017	O5+	NO	intact
26433_8#5	21681_3	KONGO-CENTRAL	NA	O5-	NO	7 bp gap
26433_8#50	19818_3	KONGO-CENTRAL	2016	O5+	NO	intact
26433_8#6	21792_3	KONGO-CENTRAL	2017	O5+	NO	intact
26433_8#68	20908_3	KONGO-CENTRAL	2017	O5+	NO	intact
26433_8#7	22030_3	KONGO-CENTRAL	2017	O5+	NO	intact
26433_8#71	18989_3	KONGO-CENTRAL	2016	O5+	NO	intact
26433_8#72	19145_3	KONGO-CENTRAL	2016	O5+	NO	intact
26433_8#73	19174_3	KONGO-CENTRAL	2016	O5+	NO	intact
26433_8#74	19567_3	KONGO-CENTRAL	2016	O5+	NO	intact
26433_8#75	19300_3	KONGO-CENTRAL	2016	O5+	NO	intact
26433_8#79	20927_3	KONGO-CENTRAL	2017	O5-	NO	1 SNP-407G-A
26433_8#80	20986_3	KONGO-CENTRAL	2017	O5+	NO	intact
26433_8#81	21010_3	KONGO-CENTRAL	2017	O5-	NO	7 bp gap
26433_8#82	21055_3	KONGO-CENTRAL	2017	O5+	NO	intact
26433_8#83	21124_3	KONGO-CENTRAL	2017	O5+	NO	intact
26433_8#84	21194_3	KONGO-CENTRAL	2017	O5-	NO	7 bp gap
6948_11_R1_P_trim	6948_11	SUD-UBANGI	2011	O5+	NO	intact
8351_3_R_form_R1_P_trim	8351_3_R	KONGO-CENTRAL	2014	O5+	NO	intact
8820_13_R1_P_trim	8820_13	KINSHASA	2013	O5+	NO	intact
8866_3_R1_P_trim	8866_3	KONGO-CENTRAL	2014	O5+	NO	intact
8874_3_R1_P_trim	8874_3	KONGO-CENTRAL	2014	O5+	NO	intact
8944_3_R1_P_trim	8944_3	KONGO-CENTRAL	2014	O5+	NO	intact
8977_3_R1_P_trim	8977_3	KONGO-CENTRAL	2014	O5+	NO	intact
9060_3_R1_P_trim	9060_3	KONGO-CENTRAL	2014	O5+	NO	intact
9266_3_R1_P_trim	9266_3	KONGO-CENTRAL	2014	O5+	NO	intact
9460_3_R1_P_trim	9460_3	KONGO-CENTRAL	2014	O5+	NO	intact
9541_3_R1_P_trim	9541_3	KONGO-CENTRAL	2014	O5+	NO	intact
9713_3_R1_P_trim	9713_3	KONGO-CENTRAL	2014	O5+	NO	intact
9745_3_R1_P_trim	9745_3	KONGO-CENTRAL	2014	O5+	NO	intact
9780_3_R1_P_trim	9780_3	KONGO-CENTRAL	2014	O5+	NO	intact
9849_3_R1_P_trim	9849_3	KONGO-CENTRAL	2014	O5+	NO	intact
9963_3_R1_P_trim	9963_3	KONGO-CENTRAL	2014	O5+	NO	intact
L10142_3_L001	10142_3	KONGO-CENTRAL	2014	O5+	NO	intact
L10308_3_L001	10308_3	KONGO-CENTRAL	2014	O5+	NO	intact
L10433_3_L001	10433_3	KONGO-CENTRAL	2014	O5+	NO	intact
L10958_3_L001	10958_3	KONGO-CENTRAL	2014	O5+	NO	intact
L11198_3_L001	11198_3	KONGO-CENTRAL	2014	O5+	NO	intact
L11428_3_L001	11428_3	KONGO-CENTRAL	2015	O5+	NO	intact
L12155_3_L001	12155_3	KONGO-CENTRAL	2015	O5+	NO	intact
L12299_3_L001	12299_3	KONGO-CENTRAL	2015	O5-	NO	1 SNP-407G-A
L12306_3_L001	12306_3	KONGO-CENTRAL	2015	O5+	NO	intact
L9114_3_L001	9114_3	KONGO-CENTRAL	2014	O5+	NO	intact
L9412_3_L001	9412_3	KONGO-CENTRAL	2014	O5+	NO	intact
L9673_3_L001	9673_3	KONGO-CENTRAL	2014	O5+	NO	intact
